# Supplementary material for: Re-evaluating malarial retinopathy to improve its diagnostic accuracy in paediatric cerebral malaria: A retrospective study
Source: PLoS Med. 2025 Sep 15;22(9):e1004727. doi: 10.1371/journal.pmed.1004727 (PMC12445540; doi:10.1371/journal.pmed.1004727)
Supplement: S1 Data — (XLSX) [file pmed.1004727.s006.xlsx]

## Sheet: Sheet 1
mp_number	pm_no	clin	CLASS	Ret	notes	photos	classification_scheme	other
MPa001	83	Clinical CM	2	NA
MPa002	49	Clinical CM - ruptured AVM	3	NA
MPa006	45	Clinical CM, S. pn pneumonia	3	no ret
MPa007	10	COC (OP tox)	9	NA
MPa010	82	Clinical CM + pneumonia	2	NA
MPa012	91	Clinical CM	2	ret
MPa013	58	Clinical CM + SMA, hepatitis	3	no ret
MPa014	4	indet	10	NA			6 =	Clinical severe malaria anemia (no coma, PCV <15%)
MPa015	86	Cllinical CM, severe pneumonia, severe meningoencephalitis	2	ret
MPa017	71	Clinical CM; subdural/intracerebral hematomas	3	no ret
MPa018	51	Clinical CM, likely cause of death is anemia	3	ret
MPa019	98	pending	2	ret		Y
MPa020	32	Clin CM + SMA	2	NA
MPa021	7	SMA	6	no ret			9 =	Non-malarial cause of death, incidental parasitemia
MPa022	52	Clinical CM + SMA	2	ret
MPa023	61	Clinical CM	2	NA
MPa024	46	Severe (non-malarial) anemia	10	no ret
MPa025	40	COC (probable sepsis)	7	no ret
MPa026	85	Clinical CM + SMA	2	ret
MPa028	33	Clinical CM - path viral pneumonia Reye's	3	no ret
MPa029	62	Clinical CM	2	NA
MPa030	74	Clinical CM	1	NA
MPa031	70	Acute renal failure + incidental parasitemia	9	NA
MPa032	47	Clinical CM - viral pneumonia Reye's	3	no ret
MPa033	25	Clin CM	1	ret
MPa034	20	COC (TB meningitis)	7	atypical
MPa035	27	Clin CM	2	ret
MPa037	14	COC (anemia, sepsis) Reye's	7	?trace whitening			pg/100v is the number of extra-erythrocytic pigment globules counted
MPa038	31	Clin CM -path S. pn pneumonia Reye's	3	no ret
MPa039	42	Clinical CM + SMA	2	ret
MPa040	38	Clinical CM	1	ret
MPa042	30	SMA	6	1 hemorrhage
MPa043	3	indet	10	NA			3 =	Clinical CM, no seq, no supporting pathology
MPa044	23	Clin CM	2	ret
MPa045	50	S. pneumoniae pneumonia without parasitemia	11	NA
MPa048	60	Clinical CM	2	ret
MPa050	93	pending	3	no ret
MPa051	5	Clin CM	2	ret			7 =	Non-malarial encephalopathy, infectious
MPa053	99	pending	1	ret		Y
MPa055	101	Clinical CM with pneumonia	2	ret		Y
MPa058	87	Clinical CM, severe pneumonia with spread to meninges	3	no ret
MPa059	102	Clinical CM	2	ret		N
MPa060	78	Clinical CM	2	ret
MPa061	92	Clinical CM, left ventricular failure with pulmonary edema	3	no ret	papilledema only
MPa063	89	Severe malarial anemia but with a highly unusual clinical course	11	no ret
MPa064	73	Clinical CM; ? Severe pneumonia	3	no ret
MPa065	54	Clinical CM,COD: skull fxs	3	no ret
MPa066	90	COC, non-infectious anoxic brain injury, disseminated schisto	8	no ret
MPa068	1	Clin CM	1	NA			1 =	Clinical CM, seq only (> 25% VPC, < 50 pg/100v)
MPa070	28	Clin CM	2	NA
MPa071	97	pending	1	ret		Y
MPa072	72	COC-Salmonella sepsis	7	no ret	papilledema only
MPa073	11	Clin CM	2	ret			%VPC is "percentage of vessels containing parasites", and it refers to
MPa074	9	Clin CM	2	ret			11=	Other
MPa075	57	Severe malarial anemia Reye's	6	no ret	papilledema only
MPa076	80	Clinical CM, meningoencephalitis	3	NA
MPa078	53	Clinical CM, ? COD	3	no ret
MPa079	12	COC (anemia, sepsis)	7	no ret			brain capillaries in cross section.
MPa080	63	Clinical CM	2	ret
MPa083	56	Coma, unknown etiology	7or8	no ret
MPa084	26	Clin CM	2	ret
MPa085	6	Clin CM + SMA	2	NA			8 =	Non-malarial encephalopathy, non-infectious
MPa086	64	Clinical CM	2	ret
MPa087	36	Clinical CM + SMA	2	ret
MPa088	68	Clinical CM	2	NA
MPa089	16	Clinical CM	1	ret
MPa090	103	Clinical CM, fatal pneumonia	3	no ret		Y
MPa091	76	COC-Salmonella sepsis, TB	7	no ret
MPa092	88	Non-malarial coma (subdural hematoma, due to head trauma)	8	need to check notes . . May be 'atypical'
MPa094	75	Clinical CM	2	ret
MPa095	79	Clinical CM	1	ret
MPa096	77	Small bowel obstrx, incidental parasitemia	9	no ret
MPa097	55	Clinical CM	2	ret
MPa100	59	COC (?etiol) Reye's	7	no ret
MPa101	18	COC (H. flu meningitis)	7	no ret
MPa103	39	Clinical CM	2	ret
MPa105	15	Clin CM + SMA	2	ret			in the process of counting 100 cerebral capillaries in cross section.
MPa106	8	COC (viral encephallitis) Reye's	7	no ret			10 =	Indeterminant
MPa108	44	COC (?salicylate toxicity)	8	? Atypical
MPa109	95	pending	1	ret		N
MPa110	17	COC (Reye's)	8	no ret
MPa111	100	pending	1	ret		Y
MPa113	67	Clinical CM, S. pn.pneumonia	3	NA
MPa114	96	pending	2	ret		N
MPa115	35	Clinical CM	2	ret
MPa117	34	Clinical CM	2	NA
MPa118	81	Clinical CM, pneumonia, meningoencephalitis	3	no ret
MPa120	41	COC (Salm. meningitis) Reye's	7	NA
MPa121	37	Clinical CM + SMA	1	ret
MPa122	22	Clin CM - hepatic necrosis	3	no ret	papilledema only
MPa123	65	COC (with hypoglycemia) Reye's	8	no ret	papilledema only
MPa124	19	SMA	6	no ret
MPa125	66	Clinical CM	2	ret
MPa126	24	COC (S.pn meningitis)	7	no ret
MPa127	94	pending	2	ret		Y
MPa129	2	indet	10	NA			2 =	Clinical CM, seq + pigment (> 25% VPC, > 50 pg/100v)
MPa130	21	Clin CM	1	ret
MPa131	69	Clinical CM	2	ret
MPa132	13	Clin CM	2	NA
MPa133	43	Clinical CM - giant cell myocarditis (ROW)	3	NA
MPa134	48	Clinical CM	2	ret
MPa135	84	Clinical CM	1	ret
MPa136	29	Clin CM	2	ret
