# Supplementary material for: Re-evaluating malarial retinopathy to improve its diagnostic accuracy in paediatric cerebral malaria: A retrospective study
Source: PLoS Med. 2025 Sep 15;22(9):e1004727. doi: 10.1371/journal.pmed.1004727 (PMC12445540; doi:10.1371/journal.pmed.1004727)
Supplement: S2 Data — (XLSX) [file pmed.1004727.s007.xlsx]

## Sheet: Sheet 1
mp_number	clin_cm	ret	orig ret	agree	haem	white	vc	pap	class	ophth
MPa001	1	NA	NA	1	NA	NA	NA	NA	2	NA
MPa002	1	1	NA	0	1	0	0	0	3	0
MPa006	1	0	0	1	0	0	0	1	3	1
MPa007	0	NA	NA	1	NA	NA	NA	NA	9	NA
MPa010	1	0	NA	0	0	0	0	0	2	0
MPa012	1	1	1	1	1	1	1	0	2	1
MPa013	1	0	0	1	0	0	0	0	3	NA
MPa014	NA	NA	NA	1	0	NA	NA	NA	10	NA
MPa015	1	1	1	1	0	1	1	0	2	1
MPa017	1	1	0	0	1	0	0	0	3	1
MPa018	1	1	1	1	0	1	NA	1	3	1
MPa019	NA	1	1	1	0	1	0	1	2	1
MPa020	1	NA	NA	1	1	1	0	0	2	1
MPa021	0	0	0	1	0	NA	NA	NA	6	0
MPa022	1	1	1	1	0	1	NA	NA	2	NA
MPa023	1	NA	NA	1	NA	NA	NA	NA	2	1
MPa024	0	NA	0	0	NA	NA	NA	NA	10	NA
MPa025	0	0	0	1	0	1	0	0	7	1
MPa026	1	1	1	1	1	1	0	NA	2	1
MPa028	1	0	0	1	0	0	0	0	3	1
MPa029	1	NA	NA	1	NA	NA	NA	NA	2	NA
MPa030	1	NA	NA	1	0	0	0	0	1	1
MPa031	0	NA	NA	1	0	0	0	0	9	1
MPa032	1	0	0	1	0	0	0	0	3	1
MPa033	1	1	1	1	1	1	0	1	1	NA
MPa034	0	1	0	0	0	1	0	0	7	NA
MPa035	1	1	1	1	1	1	0	0	2	1
MPa037	0	0	1	0	0	0	NA	0	7	NA
MPa038	1	0	0	1	0	0	0	0	3	1
MPa039	1	1	1	1	1	1	1	0	2	1
MPa040	1	0	1	0	0	0	0	0	1	1
MPa042	0	1	0	0	1	0	0	0	6	1
MPa043	NA	NA	NA	1	NA	NA	NA	NA	10	NA
MPa044	1	1	1	1	1	1	1	1	2	1
MPa045	0	NA	NA	1	NA	NA	NA	NA	11	NA
MPa048	1	1	1	1	1	1	1	NA	2	1
MPa050	NA	0	0	1	0	0	0	0	3	1
MPa051	1	0	1	0	0	NA	NA	NA	2	0
MPa053	NA	1	1	1	NA	1	1	1	1	1
MPa055	1	1	1	1	NA	1	1	1	2	1
MPa058	1	0	0	1	0	0	0	0	3	1
MPa059	1	1	1	1	1	1	1	0	2	1
MPa060	1	1	1	1	1	1	NA	1	2	0
MPa061	1	0	0	1	0	0	0	1	3	1
MPa063	0	0	0	1	0	0	0	0	11	1
MPa064	1	0	0	1	0	0	0	0	3	1
MPa065	1	1	0	0	1	1	NA	1	3	0
MPa066	0	0	0	1	0	0	0	0	8	1
MPa068	1	1	NA	0	1	NA	NA	NA	1	NA
MPa070	1	NA	NA	1	NA	NA	NA	NA	2	0
MPa071	NA	1	1	1	1	1	1	NA	1	1
MPa072	0	0	0	1	0	0	0	0	7	1
MPa073	1	1	1	1	1	1	NA	1	2	NA
MPa074	1	1	1	1	1	1	NA	NA	2	NA
MPa075	0	0	0	1	0	0	0	1	6	1
MPa076	1	0	NA	0	0	0	0	0	3	0
MPa078	1	0	0	1	0	0	0	0	3	0
MPa079	0	1	0	0	1	1	NA	1	7	NA
MPa080	1	1	1	1	0	1	1	NA	2	1
MPa083	0	0	0	1	0	0	0	0	7	NA
MPa084	1	1	1	1	0	1	1	0	2	1
MPa085	1	1	NA	0	1	NA	NA	NA	2	0
MPa086	1	1	1	1	0	1	NA	0	2	1
MPa087	1	1	1	1	NA	1	1	0	2	1
MPa088	1	0	NA	0	0	0	0	0	2	0
MPa089	1	1	1	1	1	1	NA	1	1	1
MPa090	1	0	0	1	NA	NA	NA	NA	3	NA
MPa091	0	0	0	1	0	0	0	0	7	1
MPa092	0	1	0	0	1	0	0	0	8	1
MPa094	1	1	1	1	1	1	1	0	2	1
MPa095	1	1	1	1	0	1	NA	NA	1	1
MPa096	0	0	0	1	0	0	0	0	9	1
MPa097	1	1	1	1	1	1	NA	0	2	1
MPa100	0	0	0	1	0	0	0	0	7	NA
MPa101	0	0	0	1	0	0	0	0	7	1
MPa103	1	1	1	1	1	1	1	NA	2	1
MPa105	1	1	1	1	1	1	NA	1	2	1
MPa106	0	0	0	1	NA	NA	NA	NA	7	NA
MPa108	0	1	0	0	1	NA	0	1	8	NA
MPa109	NA	1	1	1	1	1	1	0	1	1
MPa110	0	0	0	1	0	NA	NA	NA	8	1
MPa111	NA	1	1	1	0	1	1	1	1	1
MPa113	1	0	NA	0	0	0	0	0	3	0
MPa114	NA	1	1	1	NA	1	1	1	2	1
MPa115	1	1	1	1	1	1	1	NA	2	1
MPa117	1	NA	NA	1	0	0	0	0	2	NA
MPa118	1	0	0	1	0	0	0	0	3	0
MPa120	0	NA	NA	1	NA	NA	NA	NA	7	NA
MPa121	1	1	1	1	0	1	1	0	1	1
MPa122	0	0	0	1	0	0	0	1	3	NA
MPa123	0	0	0	1	0	0	0	NA	8	1
MPa124	0	0	0	1	0	0	0	0	6	1
MPa125	1	1	1	1	0	1	0	0	2	1
MPa126	0	NA	0	0	NA	NA	NA	NA	7	NA
MPa127	NA	1	1	1	NA	1	1	0	2	1
MPa129	NA	NA	NA	1	NA	NA	NA	NA	10	NA
MPa130	1	1	1	1	0	1	1	1	1	NA
MPa131	1	1	1	1	0	1	1	0	2	NA
MPa132	1	NA	NA	1	NA	NA	NA	NA	2	NA
MPa133	1	NA	NA	1	NA	NA	NA	NA	3	NA
MPa134	1	1	1	1	1	1	1	NA	2	1
MPa135	1	1	1	1	1	1	1	1	1	0
MPa136	1	1	1	1	1	1	1	0	2	1

## Sheet: Sheet 2
mp_number	comments	short_comments
MPa002	retinal haemorrhages circled on the form, fundoscopy clearly documented as haemorrhages	Positive - documented on cover sheet (haemorrhage)
MPa010	normal fundi reported	Positive - documented in notes
MPa014	only negative haemorrhages documented on cover sheet - changed to NA	NA - documented on cover sheet (no haemorrhage)
MPa017
MPa020	unable to find any evidence of retinopathy status except no haemorrhages recorded on admission sheet	NA - documented on cover sheet (no haemorrhage)
MPa024	only documented evidence of fundoscopy is 'unsure, not seen' on admission sheet. Unclear whether this relates to haemorrhage or retinopathy as a whole. Decision to report as NA. This may have been clearer at the time.	NA - consensus decision - notes unclear
MPa025	normal fundi on day 1, ? Peripheral whitening only on day 2	Negative - documented in notes
MPa030	no documentation of retinal status, changed to NA	NA - not documented
MPa031	no evidence of retinopathy status other than no haemorrhages, therefore NA	NA - documented on cover sheet (no haemorrhage)
MPa034	retinal whitening documented in the right eye, normal discs, noted to be hypertensive	Positive - documented in notes
MPa037	documented: no papilloedema. prominent boggy looking macula with many pre-retinal reflections. [something] haemorrhages vessel [something]. d/w kbs - no retinopathy	Negative - consensus decision - notes unclear
MPa040	checked, documented as 2 x CWSs - whether this is enough to call it MR is debatable	Negative - consensus decision - cotton wool spots alone
MPa042	poorly perfused discs, pale choroidal and retinal vessels, 1 haemorrhage adjacent to right macula	Positive - documented in notes
MPa051	rechecked, only documented evidence says 'fundi benign'	Negative - documented in notes
MPa065	haemorrhages and papilloedema clealy reported on cover sheet	Positive - documented on cover sheet (haemorrhage)
MPa068	haemorrrhages documented on the form	Positive - documented on cover sheet (haemorrhage)
MPa076	normal fundi reported but limited exam due to gaze deviation - discuss with Karl	NA - consensus decision - limited exam
MPa079	checked, ophthalmologist confirmed mr, this one had mps 4+ but class 7	Positive - documented in notes
MPa085	retinal haemorrhages reported on cover sheet	Positive - documented on cover sheet (haemorrhage)
MPa088	no retinopathy clearly recorded	Negative - documented in notes
MPa090	retinopathy form in notes showing no malarial retinopathy, changed to 0	Negative - documented in notes
MPa092	haemorrhages and papilloedema reported	Positive - documented in notes
MPa106	normal fundus documented, changed to 0	Negative - documented in notes
MPa108	papilloedema and single wc haemorrhage	Positive - documented in notes
MPa113	no retinopathy clearly recorded	Negative - documented in notes
MPa117	no haemorrhages recorded on admission sheet, otherwise, no information, should this be included	NA - documented on cover sheet (no haemorrhage)
MPa126	no mp number so unable to retrieve case records	Unable to retrieve case notes
