# Supplementary material for: Re-evaluating malarial retinopathy to improve its diagnostic accuracy in paediatric cerebral malaria: A retrospective study
Source: PLoS Med. 2025 Sep 15;22(9):e1004727. doi: 10.1371/journal.pmed.1004727 (PMC12445540; doi:10.1371/journal.pmed.1004727)
Supplement: S3 Data — (CSV) [file pmed.1004727.s008.csv]

mpid	ahaem_r	ahaem_l	aprcthaem_r	aprcthaem_l	apap_r	apap_l	apaps_r	apaps_l	adiskhyp_r	adiskhyp_l	awhitcmac_r	awhitcmac_l	acfa_r	acfa_l	awhitptemp_r	awhitptemp_l	awhitpsup_r	awhitpsup_l	awhitpinf_r	awhitpinf_l	awhitpnaz_r	awhitpnaz_l	asquadwhit_r	asquadwhit_l	anquadseenw_r	anquadseenw_l	avctemp_r___0	avctemp_r___1	avctemp_r___2	avctemp_r___3	avctemp_r___8	avctemp_r___4	avctemp_r___7	avctemp_r___9	avctemp_l___0	avctemp_l___1	avctemp_l___2	avctemp_l___3	avctemp_l___8	avctemp_l___4	avctemp_l___7	avctemp_l___9	avcsup_r___0	avcsup_r___1	avcsup_r___2	avcsup_r___3	avcsup_r___8	avcsup_r___4	avcsup_r___7
MPa006	0	0	-7	-7	1	1	2	2	-8	-8	0	0	0	0	0	0	0	0	0	0	0	0	0	0	4	4	1	0	0	1	0	0	0	0	1	0	0	1	0	0	0	0	1	0	0	1	0	0	0
MPa012	1	1	5	5	0	0	-7	-7	0	0	4	4	2	2	3	3	2	2	-7	-7	3	3	8	8	3	3	0	1	1	0	0	1	0	0	0	1	0	0	0	1	0	0	0	1	1	0	0	1	0
MPa013	0	0	-7	-7	0	0	-7	-7	0	0	0	0	0	0	0	0	0	0	0	0	0	0	0	0	4	4	1	0	0	1	0	0	0	0	1	0	0	1	0	0	0	0	1	0	0	1	0	0	0
MPa015	0	0	-7	-7	0	0	-7	-7	1	1	4	4	3	3	1	1	1	1	1	1	1	1	4	4	4	4	0	1	0	0	0	0	0	0	0	1	0	0	0	0	0	0	0	1	0	0	0	0	0
MPa017	0	1	-7	2	0	0	-7	-7	0	0	0	0	0	0	0	0	0	0	0	0	0	0	0	0	4	4	1	0	0	1	0	0	0	0	1	0	0	1	0	0	0	0	1	0	0	1	0	0	0
MPa018	0	0	-7	-7	0	0	-7	-7	0	0	1	1	0	0	2	2	2	2	2	2	2	2	8	8	4	4	1	0	0	1	0	0	0	0	1	0	0	1	0	0	0	0	1	0	0	1	0	0	0
MPa019	0	0	-7	-7	1	1	2	2	1	1	3	1	2	2	0	0	0	0	0	0	0	0	0	0	4	4	1	0	0	1	0	0	0	0	1	0	0	1	0	0	0	0	1	0	0	1	0	0	0
MPa020	2	3	5	5	0	0	-7	-7	-8	-8	3	3	2	2	2	2	-7	1	1	1	2	2	5	6	3	4	1	0	0	1	0	0	0	0	1	0	0	1	0	0	0	0	0	0	0	0	0	0	1
MPa022	0	1	-7	2	0	0	-7	-7	1	1	0	0	0	0	2	2	2	2	2	2	2	2	8	8	4	4	1	0	0	1	0	0	0	0	1	0	0	1	0	0	0	0	1	0	0	1	0	0	0
MPa023	NA	NA	NA	NA	NA	NA	NA	NA	NA	NA	NA	NA	NA	NA	NA	NA	NA	NA	NA	NA	NA	NA	NA	NA	NA	NA	0	0	0	0	0	0	0	0	0	0	0	0	0	0	0	0	0	0	0	0	0	0	0
MPa025	0	0	-7	-7	0	0	-7	-7	-8	-8	0	0	0	0	1	0	-7	-7	1	1	-7	1	2	2	2	3	1	0	0	1	0	0	0	0	1	0	0	1	0	0	0	0	0	0	0	0	0	0	1
MPa026	2	2	5	5	1	1	-8	-8	1	1	4	4	3	3	1	1	0	0	0	0	0	0	1	1	4	4	1	0	0	1	0	0	0	0	1	0	0	1	0	0	0	0	1	0	0	1	0	0	0
MPa028	0	0	-7	-7	0	0	-7	-7	-8	-8	0	0	0	0	0	0	0	0	0	0	0	0	0	0	4	4	1	0	0	1	0	0	0	0	1	0	0	1	0	0	0	0	1	0	0	1	0	0	0
MPa030	0	0	-7	-7	0	0	-7	-7	0	0	0	0	0	0	0	0	0	0	0	0	0	0	0	0	4	4	1	0	0	1	0	0	0	0	1	0	0	1	0	0	0	0	1	0	0	1	0	0	0
MPa031	0	0	-7	-7	0	0	-7	-7	0	0	0	0	0	0	0	0	0	0	0	0	0	0	0	0	4	4	1	0	0	0	0	0	0	0	1	0	0	0	0	0	0	0	1	0	0	0	0	0	0
MPa032	0	0	-7	-7	0	0	-7	-7	0	0	0	0	0	0	0	0	0	0	0	0	0	0	0	0	4	4	1	0	0	1	0	0	0	0	1	0	0	1	0	0	0	0	1	0	0	1	0	0	0
MPa033	1	1	2	2	0	0	-7	-7	1	1	4	4	3	3	1	1	1	1	1	1	1	1	4	4	4	4	1	0	0	1	0	0	0	0	1	0	0	1	0	0	0	0	1	0	0	1	0	0	0
MPa035	1	1	2	2	0	0	-7	-7	-8	-8	1	0	1	0	2	2	0	0	0	0	2	2	4	4	4	4	1	0	0	1	0	0	0	0	1	0	0	1	0	0	0	0	1	0	0	1	0	0	0
MPa038	0	0	-7	-7	0	0	-7	-7	-8	-8	0	0	0	0	0	0	0	0	0	0	0	0	0	0	4	4	1	0	0	1	0	0	0	0	1	0	0	1	0	0	0	0	1	0	0	1	0	0	0
MPa039	1	1	5	-8	0	0	-7	-7	1	1	1	1	1	0	2	2	2	1	2	1	2	2	8	6	4	4	0	1	0	0	0	1	0	0	0	1	0	0	0	1	0	0	0	1	0	0	0	1	0
MPa040	0	0	-7	-7	0	0	-7	-7	-8	-8	0	0	0	0	0	0	-7	-7	0	0	0	0	0	0	3	3	1	0	0	1	0	0	0	0	1	0	0	1	0	0	0	0	0	0	0	0	0	0	1
MPa042	0	1	-7	5	0	0	-7	-7	-8	-8	0	0	0	0	0	0	0	0	0	0	0	0	0	0	4	4	1	0	0	1	0	0	0	0	1	0	0	1	0	0	0	0	1	0	0	1	0	0	0
MPa044	1	1	5	5	1	1	-8	-8	-8	-8	1	1	1	1	2	3	1	1	1	1	3	-7	7	5	4	3	0	0	0	0	0	0	1	0	0	0	1	0	0	1	0	0	1	0	0	1	0	0	0
MPa048	1	1	5	5	1	1	-8	-8	1	1	4	4	3	3	3	3	3	3	3	3	3	3	12	12	4	4	0	0	1	0	0	1	0	0	0	1	0	0	0	1	0	0	0	0	1	0	0	1	0
MPa050	0	0	-7	-7	0	0	-7	-7	0	0	0	0	0	0	0	0	0	0	0	0	0	0	0	0	4	4	1	0	0	1	0	0	0	0	1	0	0	1	0	0	0	0	1	0	0	1	0	0	0
MPa053	7	7	5	5	1	1	4	4	0	0	1	1	1	1	0	0	0	0	0	0	0	0	0	0	4	4	0	0	1	1	0	0	0	0	1	0	0	1	0	0	0	0	0	0	1	1	0	0	0
MPa055	7	7	5	5	1	1	3	4	0	0	3	1	1	1	1	1	-7	1	1	1	1	1	3	4	3	4	1	0	0	0	0	1	0	0	0	0	1	0	0	1	0	0	0	0	0	0	0	0	1
MPa058	0	0	-7	-7	0	0	-7	-7	1	1	0	0	0	0	0	0	0	0	0	0	0	0	0	0	4	4	1	0	0	1	0	0	0	0	1	0	0	1	0	0	0	0	1	0	0	1	0	0	0
MPa059	1	1	5	5	0	0	-7	-7	1	1	1	1	1	1	1	0	0	0	0	1	1	1	2	2	4	4	0	1	0	0	0	1	0	0	0	1	0	1	0	0	0	0	0	1	0	1	0	0	0
MPa063	0	0	-7	-7	0	0	-7	-7	0	0	0	0	0	0	0	0	-7	-7	0	0	0	0	0	0	3	3	1	0	0	1	0	0	0	0	1	0	0	1	0	0	0	0	0	0	0	0	0	0	1
MPa064	0	0	-7	-7	0	0	-7	-7	0	0	0	0	0	0	0	0	0	0	0	0	0	0	0	0	4	4	1	0	0	1	0	0	0	0	1	0	0	1	0	0	0	0	1	0	0	1	0	0	0
MPa066	0	0	-7	-7	0	0	-7	-7	0	0	0	0	0	0	0	0	-7	-7	0	0	0	0	0	0	3	3	1	0	0	1	0	0	0	0	1	0	0	1	0	0	0	0	0	0	0	0	0	0	1
MPa071	1	0	5	-7	1	1	-8	-8	1	1	4	4	3	3	1	1	2	2	2	2	2	2	7	6	4	4	0	1	0	1	0	0	0	0	0	1	0	1	0	0	0	0	0	1	0	1	0	0	0
MPa072	0	0	-7	-7	0	0	-7	-7	0	0	0	0	0	0	0	0	0	0	0	-8	0	0	0	-8	4	-8	1	0	0	1	0	0	0	0	1	0	0	1	0	0	0	0	1	0	0	1	0	0	0
MPa075	0	0	-7	-7	1	1	-8	-8	0	0	0	0	0	0	0	0	0	0	0	0	0	0	0	0	4	4	1	0	0	1	0	0	0	0	1	0	0	1	0	0	0	0	1	0	0	1	0	0	0
MPa078	0	0	-7	-7	0	0	-7	-7	0	0	0	0	0	0	0	0	0	0	0	0	0	0	0	0	4	4	1	0	0	1	0	0	0	0	1	0	0	1	0	0	0	0	1	0	0	1	0	0	0
MPa080	0	0	-7	-7	1	1	-7	-7	-8	-8	1	1	1	1	0	0	0	0	0	0	0	0	0	0	4	4	1	0	0	0	0	0	0	0	0	1	0	0	0	0	0	0	1	0	0	0	0	0	0
MPa084	1	1	2	2	0	0	-7	-7	-8	-8	4	3	2	1	0	0	1	0	1	3	0	0	2	1	4	4	0	1	0	0	1	0	0	0	0	1	0	0	1	0	0	0	0	1	0	0	1	0	0
MPa086	0	0	-7	-7	0	0	-7	-7	-8	-8	4	4	3	3	-8	-8	-8	-8	-8	-8	-8	-8	-8	-8	-8	-8	0	0	0	0	0	0	0	1	0	0	0	0	0	0	0	1	0	0	0	0	0	0	0
MPa087	7	7	5	5	0	0	-7	-7	-8	-8	4	4	2	2	2	2	1	1	-7	1	-7	2	3	6	2	4	0	0	1	0	0	1	0	0	0	0	1	0	0	1	0	0	0	0	1	0	0	1	0
MPa089	0	1	-8	-8	0	0	-7	-7	-8	-8	0	1	-8	-8	1	0	0	0	0	0	0	0	1	0	4	4	1	0	0	1	0	0	0	0	1	0	0	1	0	0	0	0	1	0	0	1	0	0	0
MPa091	0	0	-7	-7	0	0	-7	-7	0	0	0	0	0	0	0	0	0	0	0	0	0	0	0	0	4	4	1	0	0	1	0	0	0	0	1	0	0	1	0	0	0	0	1	0	0	1	0	0	0
MPa092	1	2	2	2	0	0	-7	-7	1	1	0	0	0	0	0	0	0	0	0	0	0	0	0	0	4	4	1	0	0	1	0	0	0	0	1	0	0	1	0	0	0	0	1	0	0	1	0	0	0
MPa094	1	0	4	-7	0	0	-7	-7	0	0	4	4	2	1	2	2	2	2	2	2	2	2	8	8	4	4	0	1	0	0	1	0	0	0	0	1	0	0	1	0	0	0	0	1	0	0	1	0	0
MPa095	0	0	-7	-7	1	1	-8	-8	1	1	4	4	3	3	2	2	2	2	2	2	2	2	8	8	4	4	1	0	0	1	0	0	0	0	0	1	0	0	1	0	0	0	1	0	0	1	0	0	0
MPa096	0	0	-7	-7	0	0	-7	-7	0	0	0	0	0	0	0	0	0	0	0	0	0	0	0	0	4	4	1	0	0	1	0	0	0	0	1	0	0	1	0	0	0	0	1	0	0	1	0	0	0
MPa097	3	3	4	4	0	0	-7	-7	0	0	3	3	2	2	3	3	3	3	3	3	3	3	12	12	4	4	1	0	0	0	1	0	0	0	0	0	0	0	0	0	0	1	0	0	0	0	0	0	0
MPa100	0	0	-7	-7	0	0	-7	-7	0	0	0	0	0	0	0	0	0	0	0	0	0	0	0	0	4	4	1	0	0	1	0	0	0	0	1	0	0	1	0	0	0	0	1	0	0	1	0	0	0
MPa101	0	0	-7	-7	0	0	-7	-7	0	0	0	0	0	0	0	0	0	0	0	0	0	0	0	0	4	4	1	0	0	1	0	0	0	0	1	0	0	1	0	0	0	0	1	0	0	1	0	0	0
MPa103	2	1	5	5	1	1	-8	-8	-8	-8	4	4	2	2	1	-7	1	2	1	1	1	1	4	4	4	3	0	1	0	1	0	0	0	0	0	0	0	0	0	0	1	0	0	1	0	1	0	0	0
MPa108	0	1	-7	5	1	1	-8	-8	1	1	0	0	0	0	0	0	0	0	0	0	0	0	0	0	4	4	1	0	0	1	0	0	0	0	1	0	0	1	0	0	0	0	1	0	0	1	0	0	0
MPa109	0	1	-7	2	0	0	-7	-7	1	1	1	1	0	1	0	1	1	1	-7	-7	1	0	2	2	3	3	1	0	0	0	0	1	0	0	0	0	1	0	0	1	0	0	0	0	1	0	0	1	0
MPa110	0	0	-7	-7	0	0	-7	-7	-8	-8	0	0	-8	-8	-7	-7	-7	-7	-7	-7	-7	-7	-7	-7	0	0	0	0	0	0	0	0	1	0	0	0	0	0	0	0	1	0	0	0	0	0	0	0	1
MPa111	0	0	-7	-7	1	1	4	3	1	1	1	1	1	1	1	2	1	1	1	1	2	1	5	5	4	4	1	0	0	1	0	0	0	0	1	0	0	0	0	1	0	0	1	0	0	1	0	0	0
MPa114	3	7	5	5	1	1	4	4	0	0	1	1	1	1	1	1	-7	-7	1	1	3	2	5	4	3	3	0	0	1	1	0	0	0	0	1	0	0	1	0	0	0	0	0	0	0	0	0	0	1
MPa115	1	1	5	5	1	1	-8	-8	-8	-8	0	1	0	1	0	0	0	0	0	0	1	0	1	0	4	4	1	0	0	0	1	0	0	0	0	0	1	0	0	1	0	0	1	0	0	1	0	0	0
MPa121	0	0	-7	-7	0	0	-7	-7	-8	-8	1	0	1	0	1	1	0	0	0	0	-7	1	1	2	3	4	0	0	1	0	0	1	0	0	1	0	0	0	0	1	0	0	1	0	0	1	0	0	0
MPa122	0	0	-7	-7	1	1	2	2	-8	-8	0	0	0	0	0	0	0	0	0	0	0	0	0	0	4	4	1	0	0	1	0	0	0	0	1	0	0	1	0	0	0	0	1	0	0	1	0	0	0
MPa123	0	0	-7	-7	1	1	-8	-8	0	0	0	0	0	0	0	0	0	0	0	0	0	0	0	0	4	4	1	0	0	1	0	0	0	0	1	0	0	1	0	0	0	0	1	0	0	1	0	0	0
MPa124	0	0	-7	-7	0	0	-7	-7	0	0	0	0	0	0	0	0	0	0	0	0	0	0	0	0	4	4	1	0	0	1	0	0	0	0	1	0	0	1	0	0	0	0	1	0	0	1	0	0	0
MPa125	0	0	-7	-7	0	0	-7	-7	0	0	3	3	2	2	-7	2	2	2	2	2	2	2	6	8	3	4	1	0	0	1	0	0	0	0	1	0	0	1	0	0	0	0	1	0	0	1	0	0	0
MPa127	7	7	5	5	0	0	-7	-7	1	1	3	3	3	1	1	1	2	2	1	1	2	2	6	6	4	4	0	1	1	1	0	0	0	0	0	1	0	1	0	0	0	0	0	1	0	1	0	0	0
MPa134	3	3	5	5	1	1	-8	-8	1	1	3	3	2	2	2	1	1	1	0	1	1	1	4	4	4	4	0	1	0	1	0	0	0	0	0	1	0	1	0	0	0	0	1	0	0	1	0	0	0
MPa136	2	2	5	5	0	0	-7	-7	1	1	1	0	0	0	1	1	0	0	0	0	1	1	2	2	4	4	0	0	1	1	0	0	0	0	1	0	0	1	0	0	0	0	1	0	0	1	0	0	0
[truncated: 54 more columns]
