# Supplementary material for: Re-evaluating malarial retinopathy to improve its diagnostic accuracy in paediatric cerebral malaria: A retrospective study
Source: PLoS Med. 2025 Sep 15;22(9):e1004727. doi: 10.1371/journal.pmed.1004727 (PMC12445540; doi:10.1371/journal.pmed.1004727)
Supplement: S4 Data — (XLSX) [file pmed.1004727.s009.xlsx]

## Sheet: Sheet 1
mp_number	clin_cm	age	sex	hxfever	feverdur	hxconv	convdur	temp	pulse	resp	bp	wt	hxhypogin	comasc	opencsf	death	ahct
MPa001	1	26	0	1	72	1	3	39.8	156	68	110	10.8		0		22	20
MPa002	1	17	1	0		1	1	36	80	20	110	10.5		1		34	22
MPa006	1	28	1	1	33	1	33	38	164	56		8.7		0		28	40
MPa007	0	60	1	0		0			60			15		0		4	37
MPa010	1	31	1	1	72	1	24	40.3	144	48	110	12		0	100	56	17
MPa012	1	29	0	1	48	1	12	38	183	48	86	10		1		9	17
MPa013	1	8	0	1	96	0		33.3	120	42		5.6		1		1	11
MPa014	NA	20	1	0		0		34.8	128	40	60	8.1		2		6	8
MPa015	1	127	1	1	72	1	1	39	136	36	130	26		2		46	24
MPa017	1	8	0	1	12	1	12	35	52	24	100	13.9		0	320	2	39
MPa018	1	28	1	1	48	0		40.1	172	42	110	9.5		1	55	7	7
MPa019	NA	96	0	1	4	1	4	39.7	163	48	101	18	8	1	9	33	18
MPa020	1	18	0	1	24	1	24	38.8	130	40	98	8		0	190	2	12
MPa021	0	29	0	0		0		33.8	120	32		7.5		0		0	4
MPa022	1	24	1	1	36	0		37	160	54	120	8.8		1	110	33	10
MPa023	1	26	0	1	120	1	7	38.9	179	52	100	10		2	120	4	12
MPa024	0	36	1	1	72	0		34.5	108	28	100	14		5		35	6
MPa025	0	26	0	1	24	1	25	38.7	138	34	110	10.7		1		64	37
MPa026	1	33	0	1	72	1	7	38.6	160	58	106	9.3		2		10	16
MPa028	1	25	1	1	24	0		36.8	140	52	120	10.5		0	160	15	25
MPa029	1	9	1	1	24	1	5	39.6	140	42	80	7.5		0	140	1	26
MPa030	1	103	0	0		1		33.9	140	50	110	19	0	2	230	5	35
MPa031	0	108	0	0		1	6	38.6	150	42	142	26		2		34	18
MPa032	1	22	0	0		1	6	36.4	180	36	90	8.8		1	320	44	30
MPa033	1	44	0	1	24	0		38	148	40	120	12		2	215	10	29
MPa034	0	96	0	1	72	0		36.4	152	44	175	20.5		0	301	20	49
MPa035	1	20	1	1	24	0		37.6	174	80	100	8.8		0		3	16
MPa037	0	9	0	1	504	0		36.4	150	48		4		0		7	9
MPa038	1	35	1	1	8	1	7	37.2	180	60	90	11.1		1	20	22	32
MPa039	1	37	0	1	48	1	1	38	168	80	95	12		0		4	14
MPa040	1	84	0	1	216	1	1	38	200	30	110	20		0	80	35	35
MPa042	0	19	1	1	48	0		37.4	152	48	90	7.3		4		2	8
MPa043	NA	19	1	1	336	0		37.3								1	7
MPa044	1	30	0	1	58	1	5	39.2	186	36	106	11		0		6	20
MPa045	0	144	1	1	96	1	96	40.6	154	48	130	24		5		32	30
MPa048	1	25	0	1	36	1	9	38.9	160	70	80	9	1	1		2	12
MPa050	NA	47	1	1	48	1	24	41.4	177	56	96	19		0	200	128	37
MPa051	1	14	1	1	72	1	11	37.8	150	48	94	9.1		1	170	18	21
MPa053	NA	88	0	1	48	0		40.2	157	72	103	18	0	1	99	2	18
MPa055	1	25	1	1	72	1	48	38.8	147	36	95	9.1	0	1		34	22.2
MPa058	1	34	1	0		1	9	37.5	120	48	110	10		0	230	60	36
MPa059	1	42	0	1	120	1	18	37.9	142	30	112	10.7	0	1	119	24	27.6
MPa060	1	15	1	1	12	0		39.2	180	54	86	9.5	1	0		2	28
MPa061	1	39	1	1	12	1	12	37.6	125	36	116	11.7	0	2	320	7	40
MPa063	0	38	0	1	72	0		38	175	60	79	10		2		4	8
MPa064	1	14	0	1	18	1	7	39.2	140	60	100	8.5		1	250	84	31
MPa065	1	17	1	1	4	1	4	38.2	168	42	120	9	1	1		1	29
MPa066	0	13	1	0		1	10	37.5	135	44	76	9.9	0	0		60	31
MPa068	1	27	1	1	48	0		38.7	180	72	90	7		0	160	18	18
MPa070	1	61	0	1	120	1	14	39.9	160	40	108	9.5		2	210	0	18
MPa071	NA	72	0	1	72	0		38.8	162	56	73	11.9	1	0		3	11
MPa072	0	96	0	1	24	1	1	37.2	116	32	110	16	0	1		26	26
MPa073	1	29	0	1	72	1	28	38.5	180	40	100	9.1		1	190	29	13
MPa074	1	16	1	1	120	1	2	40.3	186	66	114	6.8		1	260	23	23
MPa075	0	49	0	1	168	0		36.8	142	44	100	10		5		4	7
MPa076	1	63	0	1	7	1		38.1	116	31	120	15		1	210	8	28
MPa078	1	65	1	1	48	1	6	36	100	48	120	19	1	0	90	7	34
MPa079	0	6	1	1	72	0		37.8	172	66	94	6.5		2	110	4	11
MPa080	1	79	1	1	24	1	6	39.6	100	44	140	21		0		28	17
MPa083	0	63	1	0		1	1	36.9	108	36	110	12		0	140	60	25
MPa084	1	30	1	1	48	1	1	36.8	138	44	120	10.3		1	115	30	23
MPa085	1	17	0	1	72	1	19	39	150	36		8.1		0		1	15
MPa086	1	60	1	1	24	1	20	39.8	132	36	120	17	1	0	150	7	26
MPa087	1	21	0	1	72	0		36.5	60	36	96	7.5		2		11	13
MPa088	1		1	1	24	0		37.3	120	28	105	31		1	230	15	21
MPa089	1	51	0	1	48	1	22	39.6	168	28	106	15		1	301	5	27
MPa090	1	31	1	0	9	1		38	160	40	83	12	0	2	270	10	33.1
MPa091	0	36	0	1	504	1	28	42.1	180	36	78	11		0		168	15
MPa092	0	63	1	0		1	5	35	72	48	155	9		0		4	25
MPa094	1		1	1	48	1	20	37.5	80	40	100	24	0	2	320	8	26
MPa095	1	79	1	0		1	6	39	166	60	120	19.9	0	1	240	5	20
MPa096	0	7	1			0		32.2	92	68		6.6		0		7	25
MPa097	1	52	1	1	96	1	1	39.4	100	48	110	19		1		23	26
MPa100	0	121	1	0		0		38.4	156	52		26		0	170	44	30
MPa101	0	7	0	1	48			38.6	144	54	74	6.4		1		14	27
MPa103	1	18	1	1	48	1		37.3	160	58	90	8		2		18	22
MPa105	1	8	0	1	22	1	3	36.7	150	54	90	6.8		2	120	12	12
MPa106	0	41	0	1	2	1	1	37.5	180	68		10.9		3		9	30
MPa108	0	21	0	1	18	1	7	38.7	180	40	90	11		1		3	30
MPa109	NA	11	0	1	24	0		41.9	233	84	87	8		1		4	24
MPa110	0	51	0	1	48	0		37.3	144	32	110	15		0		9	36
MPa111	NA	41	1	1	24	1	25	39.7	174	56	91	11.7	0	1		31	17.5
MPa113	1	48	1	1	48	1	18	38.7	140	50	130	16		1		5	30
MPa114	NA	31	1	1	96	1	12	39.7	181	72	108	9.8		1		11	26
MPa115	1	114	1	1	48	1	1	36.5	120	40	100	27		1	320	15	32
MPa117	1	72	1	1	72	0		36	84	32		20		1	100	5	30
MPa118	1	21	1	0		1		37.7	132	37	110	11		0	100	16	42
MPa120	0	29	1	1	216	0		37	124	50	90	10.5		5		71	15
MPa121	1	6	1	1	48	0		39.1	168	54		7		2		40	13
MPa122	0	18	1	1	120	1	4	39.2	174	36	160	12.2		0	240	135	16
MPa123	0	19	1	1	168	0		38	150	40	100	10		0		8	42
MPa124	0	28	1	1	168	0		36.1	156	36	100	11.4		5		4	7
MPa125	1	14	0	1	28	0		37.9	170	60	70	7.4	1	1	130	40	34
MPa126	0	48	1	1	24	1	24	39.2	120	52	110	13.4		3		7	30
MPa127	NA	25	1	1	72	1	6	38.9	171	40	92	9.5		0	190	31	12
MPa129	NA	21	0	1	120	0						9.9				1	9
MPa130	1	25	0	1	18	1	2	38.2	120	36	110	11.8		2		12	29
MPa131	1	39	0	1	96	1	2	39.1	120	56	110	12		1	220	38	16
MPa132	1	22	1	1	96	0		39	142	56						1	20
MPa133	1	55	1	1	16	0		39.6	102	54	90	16		2	140	11	40
MPa134	1	48	1	1	72	0		38.4	148	58	110	10		2		22	15
MPa135	1	106	0	1	8	1	6	37.8	156	42	120	21		1		21	35
MPa136	1	43	1	1	48	1	18	38.2	128	36	110	7		2		13	15
