# Supplementary material for: Re-evaluating malarial retinopathy to improve its diagnostic accuracy in paediatric cerebral malaria: A retrospective study
Source: PLoS Med. 2025 Sep 15;22(9):e1004727. doi: 10.1371/journal.pmed.1004727 (PMC12445540; doi:10.1371/journal.pmed.1004727)
Supplement: S5 Data — (XLSX) [file pmed.1004727.s010.xlsx]

## Sheet: Sheet 1
mp_number	ahaem_ob	acfa_ob	awhitcmac_ob	apw_ob	avc_ob	ahaem_kw	acfa_kw	awhitcmac_kw	apw_kw	avc_kw
MPa003L	0	0	0	0	0	0	0	0	0	0
MPa003R	0	1	0	0	0	0	0	0	0	0
MPa004L	0	0	1	0	0	0	0	0	0	0
MPa004R	0	0	0	0	0	0	0	0	0	0
MPa005L	4	-9	-9	-9	-9	4	-9	-9	-9	-9
MPa005R	4	-9	-9	-9	-9	4	-9	-9	-9	-9
MPa008L	1	3	3	1	1	1	3	3	1	1
MPa008R	0	3	3	1	1	1	3	3	1	1
MPa009R	1	1	1	1	0	1	0	0	0	0
MPa011L	0	1	1	0	0	0	1	1	1	0
MPa011R	0	1	2	0	0	0	1	1	1	0
MPa016L	1	2	3	1	0	1	2	2	1	0
MPa016R	0	3	3	1	0	0	2	2	1	1
MPa019L	0	1	2	0	0	0	3	-9	1	1
MPa019R	0	1	1	0	0	0	1	1	1	0
MPa027L	1	0	1	0	0	1	0	0	0	0
MPa027R	1	1	1	0	0	1	0	0	0	0
MPa036L	1	0	2	1	0	1	0	0	0	0
MPa036R	2	0	1	0	0	3	1	0	0	0
MPa041L	1	2	3	1	1	1	3	3	1	1
MPa041R	2	2	3	1	1	2	3	3	1	1
MPa046L	0	2	3	1	0	0	3	3	1	0
MPa046R	0	1	2	1	0	0	1	1	1	0
MPa047L	2	2	3	1	0	2	2	1	1	0
MPa047R	2	1	2	0	0	2	1	1	1	1
MPa049L	3	1	1	1	0	3	1	1	0	1
MPa049R	2	1	2	1	0	2	1	1	0	1
MPa052L	0	0	1	1	0	0	0	0	0	0
MPa052R	0	0	0	0	0	0	0	0	0	0
MPa053L	3	0	0	0	0	4	1	1	0	0
MPa053R	3	1	1	1	0	3	0	0	0	0
MPa054L	0	2	2	1	0	0	3	3	1	0
MPa054R	1	2	3	1	0	1	3	3	1	1
MPa055L	4	-9	-9	1	1	4	-9	-9	1	1
MPa055R	4	-9	-9	-9	1	4	-9	-9	1	1
MPa056L	2	1	2	1	0	2	3	2	1	1
MPa056R	2	1	2	1	0	3	2	2	1	1
MPa057L	0	0	1	1	0	0	0	1	1	0
MPa057R	0	1	2	1	1	0	1	1	1	1
MPa062L	0	1	1	1	0	0	1	1	1	1
MPa062R	1	1	2	1	0	1	0	2	1	1
MPa067L	3	1	1	1	1	3	2	2	1	1
MPa067R	3	1	1	1	1	3	1	1	0	1
MPa069L	3	0	1	1	0	3	1	1	1	1
MPa069R	3	0	1	0	0	3	0	0	1	1
MPa071L	1	2	3	1	1	1	3	3	1	1
MPa071R	0	2	3	1	1	0	3	3	1	1
MPa077L	0	0	1	1	0	0	1	1	0	0
MPa077R	0	1	2	1	0	0	1	1	1	0
MPa081L	0	0	0	0	0	0	0	0	0	0
MPa081R	0	0	0	0	0	0	0	0	0	0
MPa082L	1	1	3	1	1	1	2	2	1	0
MPa082R	1	1	2	1	1	1	2	2	1	1
MPa090L	0	1	2	0	0	0	0	0	0	0
MPa090R	0	0	0	0	0	0	0	0	0	0
MPa093L	1	1	1	0	0	1	1	1	0	0
MPa093R	1	1	1	1	0	1	1	1	0	0
MPa098L	0	3	3	1	0	0	3	3	1	0
MPa098R	0	2	3	1	0	0	2	3	1	0
MPa099L	0	1	1	1	0	0	1	1	1	0
MPa099R	1	1	2	1	0	1	1	1	1	0
MPa102L	3	-9	2	1	0	4	-9	1	1	1
MPa102R	3	-9	2	1	1	3	2	1	1	1
MPa104L	1	2	2	1	1	1	2	2	1	1
MPa104R	1	1	3	1	0	1	-9	2	1	0
MPa107L	0	1	1	0	0	0	1	1	0	0
MPa107R	0	1	1	1	0	0	1	1	0	0
MPa111L	0	1	2	1	0	0	1	1	1	0
MPa111R	0	1	2	0	0	0	1	1	0	0
MPa112L	2	0	0	0	0	2	1	1	0	0
MPa112R	2	-9	0	0	0	3	3	3	0	1
MPa116L	1	0	1	0	0	1	1	1	0	0
MPa116R	0	0	1	0	0	0	1	1	0	0
MPa119L	0	1	2	1	0	0	1	1	1	0
MPa119R	0	1	2	1	0	0	1	2	1	0
MPa127R	0	0	1	1	0	0	1	1	0	0
MPa128L	0	0	1	1	0	0	0	0	0	0
MPa128R	0	1	1	1	0	0	0	0	0	0
MPa137L	1	1	3	1	0	1	3	3	1	1
MPa137R	0	-9	2	1	1	0	2	3	1	1
