# Supplementary material for: Re-evaluating malarial retinopathy to improve its diagnostic accuracy in paediatric cerebral malaria: A retrospective study
Source: PLoS Med. 2025 Sep 15;22(9):e1004727. doi: 10.1371/journal.pmed.1004727 (PMC12445540; doi:10.1371/journal.pmed.1004727)
Supplement: S6 Data — (CSV) [file pmed.1004727.s011.csv]

mp_number	ahaem	acfa	awhitcmac	apw	avc
MPa003L	0	0	0	0	0
MPa003R	0	0	0	0	0
MPa004L	0	0	0	0	0
MPa004R	0	0	0	0	0
MPa005L	4	1	1	1	1
MPa005R	4	0	2	0	1
MPa008L	3	3	3	NA	1
MPa008R	3	3	3	1	1
MPa009L	2	1	1	1	1
MPa009R	2	1	2	1	1
MPa011L	2	1	2	1	0
MPa011R	2	1	2	1	0
MPa016L	1	1	2	1	1
MPa016R	1	1	1	1	1
MPa019L	0	2	1	0	0
MPa019R	0	2	2	0	0
MPa027L	NA	NA	NA	NA	NA
MPa027R	NA	NA	NA	NA	NA
MPa036L	2	0	1	0	0
MPa036R	3	0	0	0	0
MPa041L	2	2	3	1	1
MPa041R	2	3	3	1	1
MPa046L	0	3	3	1	1
MPa046R	0	3	3	1	1
MPa047L	NA	NA	NA	NA	NA
MPa047R	NA	NA	NA	NA	NA
MPa049L	3	1	1	1	1
MPa049R	2	2	1	0	1
MPa052L	NA	NA	NA	NA	NA
MPa052R	NA	NA	NA	NA	NA
MPa053L	4	1	1	0	1
MPa053R	4	1	1	0	1
MPa054L	1	2	3	1	0
MPa054R	0	3	3	1	0
MPa055L	4	1	1	1	1
MPa055R	4	1	2	1	1
MPa056L	3	1	1	1	1
MPa056R	3	1	1	1	1
MPa057L	1	1	1	1	1
MPa057R	0	1	1	1	1
MPa062L	0	1	1	1	1
MPa062R	1	1	1	1	1
MPa067L	3	1	2	1	1
MPa067R	3	1	1	1	1
MPa069L	4	1	1	1	1
MPa069R	3	0	1	1	1
MPa071L	0	3	3	1	1
MPa071R	1	3	3	1	1
MPa077L	0	1	1	0	1
MPa077R	0	1	1	1	0
MPa081L	0	0	0	0	0
MPa081R	0	0	0	0	0
MPa082L	2	1	2	1	1
MPa082R	1	1	1	1	1
MPa093L	0	1	1	0	0
MPa093R	1	1	1	0	0
MPa098L	NA	NA	NA	NA	NA
MPa098R	NA	NA	NA	NA	NA
MPa099L	1	1	1	1	1
MPa099R	1	1	2	1	1
MPa102L	4	0	1	1	1
MPa102R	4	1	1	1	1
MPa104L	NA	NA	NA	NA	NA
MPa104R	NA	NA	NA	NA	NA
MPa107L	NA	NA	NA	NA	NA
MPa107R	NA	NA	NA	NA	NA
MPa111L	0	1	1	1	1
MPa111R	0	1	1	1	1
MPa112L	NA	NA	NA	NA	NA
MPa112R	NA	NA	NA	NA	NA
MPa116L	3	1	1	1	1
MPa116R	3	1	1	1	1
MPa119L	NA	NA	NA	NA	NA
MPa119R	NA	NA	NA	NA	NA
MPa127L	4	1	2	1	1
MPa127R	4	3	2	1	1
MPa128L	1	2	1	1	1
MPa128R	0	1	1	1	1
MPa137L	NA	NA	NA	NA	NA
MPa137R	NA	NA	NA	NA	NA
